# Supplementary material for: Comparative Analysis of Microsatellite and SNP Markers for Genetic Management of Red Deer
Source: Animals (Basel). 2023 Oct 31;13(21):3374. doi: 10.3390/ani13213374 (PMC10650148; doi:10.3390/ani13213374)
Supplement: Supplementary file 1 [file animals-13-03374-s001.zip]

Archive with 1 entries (1 files):
- animals-2654302-supplementary.pdf
